# Supplementary material for: Comprehensive analysis of serum cytokines in patients with multiple myeloma before and after lenalidomide and dexamethasone
Source: Cancer Med. 2024 Jul 19;13(14):e70019. doi: 10.1002/cam4.70019 (PMC11259000; doi:10.1002/cam4.70019)
Supplement: Supplementary file 7 — Table S1. [file CAM4-13-e70019-s008.xlsx]

## Sheet: median
Supplementary Table 1. Profiles of cytokines/chemokines in comprehensive analysis
Group	Cytokine/chemokine
Pro-inflammatory cytokines	﻿IL-1, IL-6, IL-12, IL-15, IL-16, IL-17, IL-18, TNF-α, IFN-γ
Anti-inflammatory cytokines	IL-10
Th1 cytokines	IFN-γ, TNF-α, IL-2
Th2 cytokines	﻿IL-4, IL-5, IL-6
Interleukin	IL-1α, IL-1β, IL-1ra, IL-2, IL-2Rα,IL-3, IL-4, IL-5, IL-6, IL-7, IL-8, IL-9, IL-10, IL-12p40, IL-12p70, IL-13, IL-15, IL-16, IL-17A, IL-18
Growth factor	β-NGF, Basic FGF, HGF, PDGF-BB, VEGF
Chemokine	CTACK, Eotaxin, GRO-α, IP-10, MCP-1, MCP-3, MIP-1α, MIP-1β, RANTES, SDF-1α
Heamatopoetic factor	G-CSF, GM-CSF, M-CSF, SCF, SCGF-β
Others	LIF, MIF, MIG, TNF-β, TRAIL
