# Supplementary material for: Comprehensive analysis of serum cytokines in patients with multiple myeloma before and after lenalidomide and dexamethasone
Source: Cancer Med. 2024 Jul 19;13(14):e70019. doi: 10.1002/cam4.70019 (PMC11259000; doi:10.1002/cam4.70019)
Supplement: Supplementary file 8 — Table S2. [file CAM4-13-e70019-s007.xlsx]

## Sheet: Sheet1
Supplementary Table 2. ﻿Initial dose of lenalidomide and dexamethasone
		Number	(%)
Lenalidomide
25mg		39	0.5
20mg		3	0.04
15mg		8	0.1
10mg		24	0.32
<10mg		3	0.04
﻿Dexamethasone
40mg		29	0.38
20mg		40	0.52
<20mg		8	0.1
