# Supplementary material for: Comprehensive analysis of serum cytokines in patients with multiple myeloma before and after lenalidomide and dexamethasone
Source: Cancer Med. 2024 Jul 19;13(14):e70019. doi: 10.1002/cam4.70019 (PMC11259000; doi:10.1002/cam4.70019)
Supplement: Supplementary file 9 — Table S3. [file CAM4-13-e70019-s002.xlsx]

## Sheet: Sheet1
Supplementary Table 3. Significant differences were observed in the best response between the groups showing low and high levels of each cytokine
median	CR/VGPR/PR/MR	SD/PD	p= (Fisher's exact test)
preLd IL-18_low	32	7	0.0457
preLd IL-18_high	23	15
preLd M-CSF_low	34	5	0.0024
preLd M-CSF_high	21	17
preLd PDGF-BB_low	24	15	0.0769
preLd PDGF-BB_high	31	7
ROC*	CR/VGPR/PR/MR	SD/PD	p= (Fisher's exact test)
preLd IL-18_low	45	8	0.0002
preLd IL-18_high	10	14
preLd M-CSF_low	37	6	0.0021
preLd M-CSF_high	18	16
preLd PDGF-BB_low	8	11	0.0025
preLd PDGF-BB_high	47	11
CR : complete response VGPR : very good partial response PR : partial response MR : minimal response SD : stable disease PD : progressive disease
* cut off values of ROC were 163.4 pg/mL (IL-18),
67.16 pg/mL (M-CSF) and 1687 pg/mL (PDGF-BB) respectively.
