# Supplementary material for: Comprehensive analysis of serum cytokines in patients with multiple myeloma before and after lenalidomide and dexamethasone
Source: Cancer Med. 2024 Jul 19;13(14):e70019. doi: 10.1002/cam4.70019 (PMC11259000; doi:10.1002/cam4.70019)
Supplement: Supplementary file 10 — Table S4. [file CAM4-13-e70019-s003.xlsx]

## Sheet: Sheet1
Supplementary Table 4. Prognostic factors affecting progression free survival
		Univariate			Multivariate
Variable	Unfavorable	Hazard ratio (95% CI)	p=		Hazard ratio (95% CI)	p=
IL-18	>117.09 pg/mL	2.259 (1.360-3.801)	0.0018		1.868 (1.009-3.448)	0.0455
M-CSF	>61.995 pg/mL	1.755 (1.054-2.925)	0.03		0.9932 (0.5199-1.899)	0.9836
PDGF-BB	≦3068.78 pg/mL	1.640 (0.9834 to 2.758)	0.0588		1.445 (0.8015-2.616)	0.2207
LDH	>222 U/L	2.353 (1.399-3.937)	0.0011		2.124 (1.155-3.938)	0.0157
ISS	Ⅲ	0.9597 (0.5498-1.622)	0.8808		0.8920 (0.5007-1.544)	0.6891
High risk CA	(+)	1.73 (1.002-2.920)	0.0433		1.737 (0.9372-3.194)	0.0761
CI: confidence interval
