# Supplementary material for: Comprehensive analysis of serum cytokines in patients with multiple myeloma before and after lenalidomide and dexamethasone
Source: Cancer Med. 2024 Jul 19;13(14):e70019. doi: 10.1002/cam4.70019 (PMC11259000; doi:10.1002/cam4.70019)
Supplement: Supplementary file 11 — Table S5. [file CAM4-13-e70019-s010.xlsx]

## Sheet: Sheet1
Supplementary Table 5. Prognostic factors affecting overall survival
		Univariate			Multivariate
Variable	Unfavorable	Hazard ratio (95% CI)	p=		Hazard ratio (95% CI)	p=
IL-18	>117.09 pg/mL	2.262 (1.210-4.386)	0.0122		2.206 (0.9942-5.048)	0.0553
M-CSF	>61.995 pg/mL	1.912 (1.024-3.644)	0.0437		1.763 (0.7963-3.961)	0.1648
PDGF-BB	≦3068.78 pg/mL	1.121 (0.6024-2.091)	0.7172		-	-
G-CSF	≦747.99 pg/mL	2.320 (1.231-4.569)	0.0112		1.478 (0.6083-3.639)	0.3911
IL-7	≦61.02 pg/mL	2.234 (1.176-4.478)	0.0174		1.178 (0.5485-2.648)	0.6817
IL-8	≦205.11 pg/mL	2.508 (1.328-4.950)	0.0057		2.469 (1.018-6.214)	0.0494
SDF-1α	≦484.13 pg/mL	1.687 (0.9063-3.232)	0.104		-	-
LDH	>222 U/L	2.353 (1.399-3.937)	0.0011		0.6078 (0.2835-1.284)	0.1937
ISS	Ⅲ	0.9597 (0.5498-1.622)	0.8808		-	-
High risk CA	(+)	1.73 (1.002-2.920)	0.0433		1.085 (0.5305-2.185)	0.8207
CI: confidence interval
